# Supplementary material for: Effect of Polydopamine Coating of Cellulose Nanocrystals on Performance of PCL/PLA Bio-Nanocomposites
Source: Materials (Basel). 2023 Jan 27;16(3):1087. doi: 10.3390/ma16031087 (PMC9920865; doi:10.3390/ma16031087)
Supplement: Supplementary file 1 [file materials-16-01087-s001.zip]

Archive with 1 entries (1 files):
- materials-2156701-supplementary.pdf
